# Supplementary material for: TRIM56 protects against nonalcoholic fatty liver disease by promoting the degradation of fatty acid synthase
Source: J Clin Invest. 2024 Jan 11;134(5):e166149. doi: 10.1172/JCI166149 (PMC10904058; doi:10.1172/JCI166149)
Supplement: Supporting data values [file jci-134-166149-s278.xlsx]

## Sheet: Fig.1E 
	mean
si-Trim1	0.992445
si-Trim2	0.949837
si-Trim3	1.15698
si-Trim4	1.05503
si-Trim5	1.03374
si-Trim6	1.09436
si-Trim7	1.07443
si-Trim8	1.08185
si-Trim9	1.18277
si-Trim10	1.09695
si-Trim11	1.21171
si-Trim13	1.05607
si-Trim14	0.963522
si-Trim15	0.924719
si-Trim16	1.09788
si-Trim17	1.0287
si-Trim18	1.08178
si-Trim19	1.15032
si-Trim20	1.10418
si-Trim21	1.12088
si-Trim22	1.05493
si-Trim23	1.10672
si-Trim24	0.962556
si-Trim25	0.843627
si-Trim26	0.747338
si-Trim27	1.00026
si-Trim28	1.00208
si-Trim29	1.06882
si-Trim31	1.09893
si-Trim32	1.06069
si-Trim33	1.11946
si-Trim34	1.14834
si-Trim35	1.19715
si-Trim36	1.25045
si-Trim37	1.21808
si-Trim38	1.24053
si-Trim39	0.989337
si-Trim40	1.00466
si-Trim41	1.00444
si-Trim42	1.12245
si-Trim43	1.08714
si-Trim44	1.09603
si-Trim45	1.02717
si-Trim46	1.03705
si-Trim47	1.11015
si-Trim48	1.15524
si-Trim49	1.05627
si-Trim50	1.08397
si-Trim51	0.925217
si-Trim54	0.977084
si-Trim55	1.02619
si-Trim56	1.2635
si-Trim58	1.06979
si-Trim59	1.06502
si-Trim60	1.08134
si-Trim61	1.15916
si-Trim62	1.16853
si-Trim63	1.1972
si-Trim64	1.17448
si-Trim65	1.05868
si-Trim66	0.881629
si-Trim67	1.02385
si-Trim68	1.0093
si-Trim69	1.08176
si-Trim70	1.07146
si-Trim71	1.04121
si-Trim72	1.11974
si-Trim73	1.19068
si-Trim74	1.12138
si-Trim75	1.14426
si-Trim76	1.18679
si-Trim77	1.03594
bsa	0.270951
PO	1

## Sheet: Fig.2B
AdFlag-BSA	AdTRIM56-BSA	AdFlag-PO	AdTRIM56-PO
70.8443	72.2705	135.126	127.15
52.3173	59.037	150.911	108.472
53.101	65.1625	152.712	130.052
70.2988	58.6249	155.223	117.888
73.9959	58.6618	164.183	122.145
66.4126	57.0573	151.134	148.187

## Sheet: Fig.2D
	CD36	ACSL4	SCD1	GPAM
Ad-FLAG	1.54384	0.953323	1.08406	0.882965
Ad-FLAG	0.838451	1.06804	0.969723	0.955852
Ad-FLAG	0.989423	0.961234	0.886089	1.02457
Ad-FLAG	0.795803	0.771361	0.993013	0.993336
Ad-FLAG	0.83248	1.24604	1.06712	1.14327
Ad-Trim56	0.575742	0.518196	0.625662	0.399833
Ad-Trim56	0.649096	0.632911	0.579081	0.310287
Ad-Trim56	0.568918	0.625	0.456278	0.356102
Ad-Trim56	0.585125	0.589399	0.537794	0.381091
Ad-Trim56	0.643978	0.537975	0.365234	0.349854

## Sheet: Fig.2F
BSA-WT	BSA-Trim56-KO	PO-WT	PO-Trim56-KO
56.547	59.4239	128.149	178.334
54.67	55.8463	136.13	183.183
53.4156	54.2639	134.287	164.261
59.7435	56.2274	113.125	183.129
53.4937	54.9641	129.954	186.418
52.5673	54.8294	131.177	163.13

## Sheet: Fig.3B
body weight
WT NCD	HepKO NCD	WT HFD	HepKO HFD
25.67	29.03	36.01	37.04
28.7	24.23	36.38	38.33
30.58	24.9	35.24	37.83
28.4	25.85	36.15	36.43
28.15	28.75	36.06	37.46
28.82	26.79	34.6	40.48
		33.79	35.14
		35.78	35.6
liver weight
WT NCD	HepKO NCD	WT HFD	HepKO HFD
0.96	1.179	1.314	1.431
1.212	1.003	1.243	1.67
1.058	0.99	1.304	1.565
1.185	1.072	1.326	1.384
1.33	1.201	1.405	1.631
1.315	1.062	1.323	1.822
		1.353	1.5
		1.366	1.412

## Sheet: Fig.3C
WT NCD	HepKO NCD	WT HFD	HepKO HFD
14.1805	14.5021	35.7348	30.9666
7.03898	14.0112	29.0607	34.986
11.4322	7.25994	21.1959	49.5095
9.07744	10.2326	31.1744	56.0279
8.10479	13.1654	25.5472	49.9455
10.2182	6.64909	34.5504	53.1695
		27.9017	36.1287
		34.9041	34.0356

## Sheet: Fig.3E
WT	HepKO
4.52	5.17
5.12	5.28
4.45	5.28
4.72	4.87
4.56	5.05
4.51	4.93
4.75	4.72
4.6	5.33

## Sheet: Fig.3F
ALT
WT	HepKO
27.2	45.8
27.9	43.1
29.5	50.8
30.8	32.3
29.1	54.8
22.9	62
27.5	37.4
30.1	28.5
AST
WT	HepKO
109.6	119.7
101.7	107
79	109.9
82.9	121.8
98.3	110.3
93.5	121.1
95.9	101.4
108.7	124.8

## Sheet: Fig.3L
body weights
WT NCD	HepOE NCD	WT HFD	HepOE HFD
26.86	30.15	34.19	36.49
25.72	28.85	31.78	37.63
32.98	26.48	31.03	38.5
25.43	28.27	38.06	35.89
26.1	31.37	39.7	36.87
29.9	26	34.35	31.53
28.94	31.6	29.78	32.22
25.93	26.88	34.54	32.16
liver weights
WT NCD	HepOE NCD	WT HFD	HepOE HFD
1.024	1.193	1.451	1.255
1.03	1.142	1.549	1.345
1.167	0.922	1.835	1.381
0.967	1.092	1.54	1.323
1.027	1.176	1.935	1.433
1.134	0.904	1.459	1.225
1.076	1.212	1.364	1.202
0.958	1.06	1.398	1.209

## Sheet: Fig.3M
GFP	HepOE
25.7982	17.4713
8.39892	17.536
18.5662	5.71036
26.4617	18.9125
23.6914	19.7719
27.8139	17.1149
26.6343	14.2102
34.6296	7.04768

[truncated: 30 more sheets: Fig.3O, Fig.3P, Fig. 5F, Fig.5H, Fig.5K, Fig.6H, Fig.6K, Fig.7B, Fig.7D, Fig.7F, Fig.8B, Fig. 8E, Fig.8G, Fig.8I, Fig.8J, Fig.9C, Fig.9E , Fig.9F , Fig.9G, Fig.9H  …]
